# Supplementary material for: Modeling Parental Influence on Food Consumption among Chinese Adolescents through Self-Efficacy: A Path Analysis
Source: Nutrients. 2021 Dec 14;13(12):4454. doi: 10.3390/nu13124454 (PMC8705551; doi:10.3390/nu13124454)
Supplement: Supplementary file 1 [file nutrients-13-04454-s001.zip]

Archive with 1 entries (1 files):
- nutrients-1458693-supplementary.pdf
